# Supplementary material for: Trehalose Production Using Three Extracellular Enzymes Produced via One-Step Fermentation of an Engineered Bacillus subtilis Strain
Source: Bioengineering (Basel). 2023 Aug 18;10(8):977. doi: 10.3390/bioengineering10080977 (PMC10451709; doi:10.3390/bioengineering10080977)
Supplement: Supplementary file 1 [file bioengineering-10-00977-s001.zip]

Archive with 1 entries (1 files):
- bioengineering-2527908-supplementary.pdf
